# Supplementary material for: Public policies and their association with adolescent pregnancy in Southern Peru
Source: Reprod Health. 2025 Sep 30;22:172. doi: 10.1186/s12978-025-02131-w (PMC12486993; doi:10.1186/s12978-025-02131-w)
Supplement: Supplementary file 4 — Supplementary Material 4. [file 12978_2025_2131_MOESM4_ESM.xlsx]

## Sheet: Public policies
Respondents	Variable: Public policies
	Salud sexual					Reproductive health
	Item 1	Item 2	Item 3	Item 4	Item 5	Item 6	Item 7	Item 8	Item 9	Item 10
1	5	4	5	4	5	3	4	4	3	3
2	3	4	3	4	5	5	4	5	4	3
3	4	1	3	3	3	1	3	3	3	3
4	5	5	5	5	5	5	5	5	5	5
5	5	1	1	3	3	3	3	1	3	1
6	4	5	3	3	5	5	4	4	1	4
7	3	4	3	3	5	4	3	5	3	5
8	5	4	3	5	5	4	5	5	5	5
9	3	5	4	3	5	5	4	5	5	5
10	5	5	5	5	5	5	5	5	4	5
11	4	5	4	3	5	5	3	4	4	4
12	3	5	3	5	5	5	4	5	3	4
13	5	4	4	5	5	3	4	5	4	4
14	5	5	5	5	1	5	4	5	4	3
15	1	1	4	3	4	3	1	3	3	3
16	5	5	5	5	5	5	5	5	4	5
17	5	5	4	4	4	5	4	4	3	4
18	4	4	4	4	4	4	5	5	4	4
19	3	3	3	3	4	3	3	3	3	3
20	3	4	3	3	5	5	5	3	4	4
21	4	4	5	5	5	5	4	5	5	5
22	4	4	4	3	5	4	4	4	4	5
23	5	3	3	4	5	3	3	4	1	3
24	4	1	3	4	5	5	4	5	5	5
25	5	5	3	3	4	5	3	4	3	3
26	4	3	5	4	4	3	5	4	3	4
27	5	3	4	5	5	3	5	5	5	5
28	4	4	4	4	4	4	5	5	5	5
29	5	4	4	5	5	4	4	5	5	4
30	4	3	5	1	3	3	3	3	5	4
31	4	1	3	3	5	1	3	3	3	3
32	3	5	5	4	4	4	5	4	5	5
33	3	4	4	4	4	5	3	4	3	4
34	5	4	4	4	5	4	4	5	4	4
35	3	3	4	3	5	4	4	5	5	4
36	4	4	5	4	3	4	5	4	5	4
37	4	3	4	4	4	3	4	4	3	4
38	1	3	3	1	5	3	3	3	3	3
39	5	4	5	5	4	5	5	4	3	3
40	5	5	4	4	4	3	5	5	4	4
41	5	4	4	4	5	3	3	3	3	3
42	4	5	5	5	5	4	4	5	5	5
43	4	3	4	3	5	5	3	3	1	3
44	5	5	4	3	5	5	5	4	4	5
45	5	3	4	3	5	3	3	4	5	3
46	1	3	4	3	5	3	3	3	3	4
47	3	3	3	3	3	3	3	3	3	3
48	3	5	3	3	4	5	4	4	3	3
49	4	3	5	5	5	4	5	5	5	5
50	4	3	3	3	4	3	3	4	1	3
51	3	4	3	3	5	4	4	5	3	5
52	3	3	4	4	5	3	4	4	3	4
53	4	5	4	4	5	5	4	5	3	5
54	3	3	3	3	3	3	4	4	4	4
55	4	4	4	4	4	3	4	4	4	4
56	4	4	3	4	4	4	4	5	4	4
57	3	5	5	5	4	4	4	5	4	5
58	5	4	5	5	5	4	5	5	4	5
59	5	3	3	3	5	3	4	3	3	4
60	3	4	4	5	5	4	5	5	3	5
61	3	3	1	5	4	5	4	4	1	4
62	3	4	3	3	3	3	4	3	4	4
63	5	4	4	5	5	3	4	4	4	4
64	5	5	5	5	5	4	4	5	3	5
65	5	3	3	3	4	3	3	4	3	3
66	3	3	3	3	4	3	3	4	3	3
67	4	3	3	3	5	3	3	5	5	3
68	5	4	3	5	5	3	5	5	3	5
69	3	1	3	1	1	3	4	4	3	4
70	5	4	3	4	5	4	4	5	3	3
71	3	5	3	5	5	5	3	3	3	3
72	4	4	5	4	4	4	4	4	4	4
73	3	4	3	4	4	3	4	4	3	4
74	5	4	3	4	4	5	4	5	3	4
75	3	4	5	3	4	5	5	3	4	4
76	3	3	3	3	4	3	3	3	3	3
77	3	3	1	1	3	3	3	1	3	1
78	4	3	5	5	5	5	5	5	4	5
79	4	3	3	3	5	3	3	4	3	3
80	3	4	1	1	5	5	5	4	4	1

## Sheet: Adolescent pregnancy
Respondents	Variable: Adolescent pregnancy
	Early pregnancy							Late pregnancy							Maternal morbidity		Maternal mortality
	Item 11	Item 12	Item 13	Item 14	Item 15	Item 16	Item 17	Item 18	Item 19	Item 20	Item 21	Item 22	Item 23	Item 24	Item 25	Item 26	Item 27	Item 28
1	4	5	4	5	4	4	3	3	4	4	5	5	4	5	4	5	5	4
2	5	4	3	3	4	4	5	3	5	5	5	5	3	5	3	3	3	5
3	3	3	4	4	4	4	4	4	4	4	3	5	4	4	4	4	4	5
4	5	5	5	5	5	5	5	5	5	5	5	3	5	5	5	5	5	5
5	5	5	5	5	4	5	4	4	5	5	5	5	5	5	5	4	5	4
6	5	5	4	4	4	5	5	3	5	4	5	4	5	5	4	4	5	4
7	5	5	1	5	4	3	4	5	3	3	3	5	4	3	3	4	5	4
8	5	5	5	5	5	5	5	3	5	5	5	5	5	5	5	5	5	5
9	5	5	5	5	4	5	5	3	3	4	3	5	3	5	4	4	4	5
10	5	5	5	5	5	5	5	5	5	5	5	5	5	5	5	5	5	5
11	5	5	5	4	4	3	4	4	4	4	3	4	4	4	4	4	4	3
12	5	5	5	4	5	4	3	3	4	4	4	4	4	4	3	4	3	3
13	5	5	5	5	5	4	5	3	5	5	5	3	5	5	5	4	5	5
14	4	5	4	4	5	3	4	1	5	3	5	4	4	3	4	3	3	5
15	3	4	4	4	1	3	3	1	3	3	3	1	1	3	3	3	3	1
16	5	5	5	5	5	5	5	3	5	5	4	5	5	5	5	5	5	5
17	4	5	5	5	5	4	4	4	4	4	5	5	4	4	4	4	5	5
18	5	4	3	4	3	3	5	3	4	4	5	4	5	5	3	5	4	3
19	4	4	3	4	3	3	3	3	3	3	4	3	3	3	3	3	3	3
20	4	5	5	5	5	3	3	3	3	3	3	5	3	4	3	3	3	3
21	5	5	5	4	5	5	5	3	5	5	5	5	5	5	5	5	5	4
22	5	5	4	5	4	4	5	4	3	4	4	4	3	4	3	4	5	4
23	5	5	4	5	4	3	3	1	3	3	4	4	3	4	3	4	4	1
24	5	4	3	4	4	3	4	3	5	5	5	5	5	5	5	5	5	5
25	4	5	3	3	3	4	3	4	3	5	4	5	3	3	3	4	4	4
26	4	5	4	5	5	4	5	3	5	3	4	4	4	5	5	4	5	3
27	5	5	5	5	5	5	5	5	5	5	5	5	5	5	5	5	5	5
28	5	5	5	5	5	5	5	5	5	5	5	5	5	4	4	4	3	4
29	4	5	5	5	4	4	5	4	5	4	5	4	5	5	5	4	4	4
30	4	4	3	3	3	1	3	3	3	3	5	3	3	4	4	5	5	3
31	4	4	3	4	3	3	3	3	3	3	4	5	4	3	3	3	3	3
32	5	5	4	4	4	5	4	4	3	4	4	4	4	3	4	3	3	3
33	4	5	4	4	4	4	4	4	4	4	4	3	4	4	4	4	4	4
34	5	4	4	4	5	5	3	4	4	4	5	5	5	5	4	4	5	5
35	5	5	4	4	4	4	3	3	3	5	5	4	4	4	4	4	4	5
36	5	5	4	5	4	4	4	3	4	4	4	3	4	4	4	3	4	3
37	4	4	4	4	4	4	4	3	4	4	4	3	4	5	3	3	4	3
38	5	5	3	3	4	3	3	3	3	3	4	4	3	3	3	3	5	3
39	4	5	5	5	4	3	4	3	4	4	4	4	5	5	5	5	5	5
40	4	5	5	3	5	5	5	4	5	5	5	5	4	5	5	5	5	3
41	5	4	3	3	3	3	3	1	3	3	3	1	3	3	3	3	3	3
42	5	5	5	5	5	5	5	5	5	5	5	5	5	5	5	5	5	3
43	4	5	4	3	3	3	3	1	1	3	3	3	3	1	3	1	1	3
44	5	5	4	5	5	5	5	4	4	5	5	5	4	5	4	5	5	5
45	4	4	3	4	4	5	4	4	4	4	4	4	4	4	3	4	4	4
46	5	4	3	4	4	3	3	3	4	3	4	4	3	3	3	3	3	3
47	3	3	3	3	3	3	3	3	3	3	3	3	3	3	3	3	3	3
48	4	5	3	4	4	4	4	3	4	4	4	5	3	4	3	3	4	3
49	5	5	5	4	5	5	5	5	5	5	5	4	5	5	5	5	5	5
50	4	3	4	3	4	4	3	4	4	3	4	5	3	4	4	4	3	4
51	4	5	4	5	5	4	4	3	5	4	5	3	4	5	4	4	5	3
52	4	4	4	4	4	4	4	4	4	4	4	4	4	4	3	3	4	3
53	5	5	5	5	4	5	5	5	4	5	5	5	5	5	5	4	5	3
54	3	3	3	3	3	3	3	3	4	3	3	1	3	4	4	4	4	4
55	4	4	4	4	4	4	4	4	4	4	4	4	4	4	4	4	4	4
56	4	3	4	4	4	5	4	3	4	5	5	4	4	4	3	4	4	3
57	5	5	1	4	5	5	5	3	4	5	3	3	5	5	5	5	5	3
58	5	5	4	5	5	5	5	4	5	5	5	4	5	5	5	5	4	4
59	4	5	4	4	3	5	5	5	5	5	5	4	4	4	3	4	4	4
60	5	5	5	5	4	5	5	5	5	4	5	4	4	4	4	4	5	3
61	5	5	3	3	4	5	5	3	5	5	5	5	5	5	5	5	4	1
62	4	4	3	4	3	4	4	3	3	4	4	4	3	4	3	4	4	4
63	5	5	5	5	4	5	4	4	4	4	4	4	4	4	4	5	4	3
64	5	5	5	4	5	5	5	5	5	5	5	5	5	5	5	5	5	5
65	4	4	3	4	4	4	4	4	4	3	4	3	4	5	4	4	4	4
66	4	4	4	4	3	3	4	3	3	3	3	4	4	3	3	3	4	3
67	5	5	3	4	4	3	4	1	5	4	4	3	4	4	4	4	4	3
68	5	5	5	5	5	5	5	1	5	5	5	5	5	5	5	5	5	4
69	4	5	4	4	4	4	4	3	4	4	4	4	4	5	3	4	4	3
70	4	4	4	4	4	4	5	3	4	5	5	5	4	5	5	4	5	3
71	5	5	3	3	4	3	5	3	4	4	5	3	3	3	3	4	5	3
72	4	4	4	4	4	4	4	3	4	5	3	4	4	4	4	4	4	4
73	4	4	4	4	4	5	5	5	4	4	4	4	3	5	4	3	5	3
74	5	4	4	4	5	5	5	5	4	5	5	4	5	5	5	5	5	5
75	5	5	4	4	5	4	5	3	4	3	5	5	3	4	3	3	3	3
76	3	4	4	3	5	5	3	4	4	3	4	5	4	4	4	4	5	1
77	3	3	3	3	1	1	1	1	1	1	1	3	1	1	1	1	3	1
78	5	5	5	5	5	5	5	5	5	5	5	5	5	5	5	5	5	4
79	4	4	3	4	3	4	3	4	4	5	5	3	3	4	5	5	3	3
80	4	4	4	4	4	4	4	4	4	4	4	4	4	4	4	4	4	4
