# Supplementary material for: Public policies and their association with adolescent pregnancy in Southern Peru
Source: Reprod Health. 2025 Sep 30;22:172. doi: 10.1186/s12978-025-02131-w (PMC12486993; doi:10.1186/s12978-025-02131-w)
Supplement: Supplementary file 5 — Supplementary Material 5. [file 12978_2025_2131_MOESM5_ESM.bib]

@article{Ticona2025,
   abstract = {Background/Aims Adolescent pregnancy is a significant public health challenge that has biological, psychological and social implications. This study aimed to identify associations between adolescent pregnancy and socioeconomic, gender inequality and reproductive health indicators in Peru. Methods This retrospective ecological study explored the pregnancy rate among adolescents aged 10-14 years using data from the Peruvian online registry system of birth certificates (2017-2021). Indicator data were taken from various sources. Maps and simple linear regression models were used to analyse the association between indicators and the adolescent pregnancy rate. Results From 2017 to 2021, the pregnancy rate among adolescents was 0.28 per 100 live births, with jungle regions showing the highest rates. Completing secondary education (P<0.001) and contraceptive use (P=0.011) were associated with a decrease in pregnancy rate. Conclusions There was a significant association between early adolescent pregnancy and socioeconomic and reproductive health indicators. Implications for practice It is essential to improve access to secondary education and encourage contraceptive use in Peru, as both are linked to early adolescent pregnancy. Public health efforts should prioritise improving socioeconomic conditions and ensuring fair access to reproductive health services, especially in the most vulnerable areas. © 2025 MA Healthcare Ltd.},
   author = {Diana Manuela Ticona and Sebastian M Torreblanca-Rodriguez and Claudia E Condori-Mamani and Alejandra Aquino-Salluca and Christian Renzo Aquino-Canchari},
   doi = {10.12968/bjom.2024.0069},
   issn = {09694900},
   issue = {3},
   journal = {British Journal of Midwifery},
   note = {Cited by: 0},
   pages = {144 – 153},
   publisher = {MA Healthcare Ltd},
   title = {Why are girls becoming mothers? Exploring pregnancy determinants among high-risk women in Peru},
   volume = {33},
   url = {https://www.scopus.com/inward/record.uri?eid=2-s2.0-105003743081&doi=10.12968%2fbjom.2024.0069&partnerID=40&md5=22a9dbe6b47499ec6c2d2b86d9f59d68},
   year = {2025}
}
@article{Camargo-Reta2022,
   abstract = {OBJECTIVE: To identify the associated factors that condition perinatal complications in pregnant adolescents. MATERIALS AND METHODS: Retrospective, case series study conducted in pregnant adolescents attended at the Hospital General de la Zona 6, Ciudad Juárez, Chihuahua, between March 2020 and March 2021. Perinatal complications were evaluated and classified as: maternal during pregnancy, labor and puerperium. And perinatal complications in the neonate. Obstetric history (pregnancies, deliveries, cesarean sections, abortions and complications) was also taken into account. The test of 2 was used and logistic regression was performed for statistically significant variables. RESULTS: A total of 287 clinical records were evaluated and a statistically significant association was found between perinatal complications and pregnancies without prenatal control. 49.8% of the adolescents had perinatal complications during pregnancy, 24.4% in labor, and 0.3% in the puerperium, while 25.4% experienced no complications. CONCLUSIONS: It is evident that the total or partial lack of prenatal control, together with the fact of being multigestational, single, consuming alcohol, living with parents and being in early adolescence were risk factors for perinatal complications in pregnancy. At this stage of life, pregnancy is associated with various sociodemographic factors that favor perinatal complications.},
   author = {Adriana Lorena Camargo-Reta and Sybil Yanin Estrada-Esparza and Ivette Janeth Reveles-Manríquez and José Alejandro Manzo-Castillo and María Concepción de Luna-López and Luis Flores-Padilla},
   doi = {10.24245/gom.v90i6.6818},
   issn = {03009041},
   issue = {6},
   journal = {Ginecologia y Obstetricia de Mexico},
   keywords = {Adolescents,Perinatal,Perinatal complications,Pregnancy,Puerperium,Risk factors},
   month = {6},
   pages = {496-503},
   publisher = {Asociacion Mexicana de Ginecologia y Obstetricia},
   title = {Risk factors for perinatal complications in adolescent pregnancy},
   volume = {90},
   url = {https://www.scielo.org.mx/scielo.php?pid=S0300-90412022000600495&script=sci_abstract},
   year = {2022}
}
@article{Torres2020,
   abstract = {<p>Introducción: El embarazo es un período de emoción y ansiedad. La realidad para las mujeres embarazadas es que sus ac-ciones podrían afectar al embarazo y al feto, por lo que es necesario que conoz-can lo que deben y no deben hacer para minimizar riesgos y optimizar resultado. Objetivo: Determinar las tres demoras de salud que llevan a complicaciones obstétricas en embarazadas en Ecuador. Metodología: Esta investigación se de-sarrolló bajo una perspectiva cualitativa, de carácter documental, de tipo mono-gráfico. Resultados: Primera demora, Se refiere al retraso en la búsqueda de ayu-da. Segunda demora, se relaciona con el retraso en alcanzar la ayuda una vez reconocida la complicación, las principa-les causas reportadas como origen de este retraso son: falta de transporte para el traslado al hospital, falta de recursos económicos para su pago, miedo a acudir a los servicios de salud por malas expe-riencias. Tercera demora, cuando la mu-jer llega al servicio de salud, el tiempo de espera de la atención puede prolongarse hasta más de una hora. Conclusión: En el ecuador se diseñó un modelo de las “tres demoras” específica que la decisión de buscar ayuda es el primer paso a dar si una mujer con una complicación quiere recibir cuidados obstétricos de emergen-cia. Una vez tomada la decisión de bus-car ayuda, la mujer debe llegar a la uni-dad de salud donde se brinden cuidados obstétricos de emergencia.</p>},
   author = {Ingrid Andreina Torres and Lorena Paola Ramírez and Monica Salcedo},
   doi = {10.47606/ACVEN/MV0046},
   issn = {2665-0150},
   issue = {3 Extraord},
   journal = {Más Vita},
   month = {12},
   pages = {104-113},
   title = {Las tres demoras en salud que llevan a complicaciones obstétricas en embarazadas en Ecuador. Un estudio de revisión},
   volume = {2},
   year = {2020}
}
@article{Wilson2018,
   abstract = {Profesor Jefe de Trabajos Prácticos en la Licenciatura en Comunicación Social de la Universidad Nacional de La Rioja. Maestrando en Administración Pública. Resumen El objeto de este texto es tratar de indagar qué son y para qué sirven las políticas públicas. A partir de esta perspectiva, observamos que existe cierto consenso académico al momento de establecer que las políticas públicas son aquellas decisiones que adopta el Estado como consecuencia de situaciones problemáticas que afectan a la ciudadanía y, por ende, demandan una solución. Por lo tanto, las políticas públicas son el curso de acción y decisión que toma el Estado con la finalidad de transformar o modificar una situación determinada, y dar respuesta a distintos sectores de la población. Es decir, las políticas públicas constituyen una respuesta por parte del Estado a ciertos intereses, contextos y problemáticas de orden social. Palabras claves: Políticas públicas. Ciudadanos. Estado. Necesidad social.},
   author = {J Wilson},
   issn = {1853-5690},
   journal = {IN IURE},
   keywords = {Citizens,Public politics,Social need,State},
   pages = {30-41},
   title = {¿Qué son y para qué sirven las políticas públicas},
   volume = {1},
   url = {https://revistaelectronica.unlar.edu.ar/index.php/iniure/article/view/492},
   year = {2018}
}
@article{Morales2021,
   abstract = {A RESUMEN Introducción. El entendimiento de los determinantes relacionados con el embarazo adolescente es de particular importancia en nuestro país, debido a su alta incidencia, el alto costo sanitario y la vulnerabilidad de las niñas, niños y adolescentes para la salud y a la educación, aplanando el proyecto de vida, las relaciones y movilidad social, así como la economía de las familias. A través de diferentes estudios independientes e institucionales se establece que los factores próximos a la fecundidad, las condiciones socioeconómicas familiares, la educación las políticas implementadas, entre otros, tienen un impacto sobre la probabilidad de que un adolescente se embarace. Objetivo. Describir el fenómeno del embarazo adolescente y los determinantes sociales en salud que lo producen en un contexto nacional. Metodología. Este trabajo consiste en una revisión documental de 30 artículos digitales nacionales e internacionales para su posterior análisis, se tomó como criterios de preferencia la contextualización nacional y local, que sean estudios poblacionales y la explicación del determinante. Se utilizaron las bases de datos PubMed, ScienceDirect, LILACS, BVS, Scielo, y Google Académico. Conclusiones. El abordaje del embarazo adolescente es un tema de urgencia social y sanitaria, las diferentes estrategias que se han implementado en México no solucionado esta situación, por lo que la incidencia en los Determinantes Sociales en Salud es de especial relevancia en la Salud Pública. ABSTRACT Introduction. The understanding of the determinants related to adolescent pregnancy is of particular importance in our country, due to its high incidence, the high cost and vulnerability of girls, boys and adolescents to diminish their health and education, the potential of flattening the life project , relationships and social mobility, as well as the economy of families. Through different independent and institutional studies, it is established that individual factors, family socioeconomic conditions, education, and the policies implemented, among others, have an impact on the probability that an adolescent will become pregnant. Objective. To describe the phenomenon of teenage pregnancy and the social health determinants that affect it in a national context. Methodology. This work consists of a documentary review of 30 digital articles for subsequent analysis. It favors national and local contextualization, articles with wide population studies and the explanation of the determinant, were taken as preference criteria. Databases such as PubMed, ScienceDirect, LILACS, BVS, Scielo, and Google Scholar were used. Conclusions. The approach to adolescent pregnancy is a matter of social and health urgency, the different strategies that have been implemented in Mexico have not been able to solve this situation, so the incidence in Social Determinants of Health is of special relevance in Public Health.},
   author = {Marco Morales},
   issue = {1},
   journal = {Salud y Bienestar Social},
   keywords = {Determinantes Sociales en Salud,Embarazo Precoz y no Planeado,Palabras clave: Embarazo Adolescente},
   month = {6},
   pages = {59-74},
   title = {A narrative review of adolescent pregnancy and social determinants of health in Mexico},
   volume = {5},
   url = {https://www.revista.enfermeria.uady.mx/ojs/index.php/Salud/article/view/109/58},
   year = {2021}
}
@article{Ramos-Galarza2020,
   abstract = {El proceso de investigación tiene como finalidad encontrar soluciones para las diversas necesidades que enfrenta el ser humano. Dentro de este proceso, el nivel de una investigación puede tener diversos alcances que parten desde el nivel exploratorio, descriptivo, correlacional hasta llegar a un alcance explicativo, en donde se busca una explicación del fenómeno que se está investigando. En este contexto, en el editorial del volumen 9 número 3 de 2020, es de interés reflexionar sobre los alcances a los que puede llegar una investigación. Como siempre, esperamos que nuestros lectores disfruten del contenido de este trabajo y de todas las publicaciones que se realizarán en este número. Además, ratificamos nuestras puertas abiertas para que científicos de todo el mundo cuenten con la Revista CienciAmérica como un espacio para que presenten los resultados de sus investigaciones.},
   author = {Carlos Alberto Ramos-Galarza},
   issn = {1390-681X},
   issue = {3},
   journal = {CienciAmérica},
   month = {10},
   pages = {1-6},
   publisher = {Universidad Tecnologica Indoamerica},
   title = {Los alcances de una investigación},
   volume = {9},
   url = {https://dialnet.unirioja.es/servlet/articulo?codigo=7746475},
   year = {2020}
}
@book{Paella2012,
   author = {S Paella and F Martins},
   city = {Caracas},
   pages = {1-279},
   publisher = {FODUPEL},
   title = {Metodología de La Investigación cuantitativa},
   url = {https://www.calameo.com/read/000628576f51732890350},
   year = {2012}
}
@techReport{WorldHealthOrganization-WHO2024,
   author = {World Health Organization.- WHO},
   institution = {OMS},
   month = {4},
   title = {Adolescent pregnancy},
   url = {https://www.who.int/news-room/fact-sheets/detail/adolescent-pregnancy},
   year = {2024}
}
@techReport{PanAmericanHealthOrganization-PAHO2021,
   author = {Pan American Health Organization - PAHO},
   city = {Panama},
   month = {9},
   title = {Legislación y políticas más sólidas para la protección de niñas menores de 15 años, en América Latina y el Caribe},
   url = {https://www.paho.org/es/noticias/14-10-2021-legislacion-politicas-mas-solidas-para-proteccion-ninas-menores-15-anos-america},
   year = {2021}
}
@article{Nurzahwa2024,
   author = {F. Nurzahwa},
   issn = {3062-7109},
   issue = {1},
   journal = {International Conference on Learning Community},
   pages = {1422-433},
   title = {The importance of sexual education for people to learn adolescents and early children},
   volume = {1},
   url = {https://jurnal.untirta.ac.id/index.php/iclc/article/view/25229/pdf_140},
   year = {2024}
}
@article{Nigenda2023,
   abstract = {pp. 15-26 Resumen Introducción. Para lograr niveles óptimos de calidad, se requiere hacer confluir en unidades médicas tanto a personal de salud, debidamente capacitado, como insumos e infraestructura necesarios para ejecutar las acciones en favor de la salud. Este estudio tiene como objetivo explorar aspectos de calidad y satisfacción del personal de salud a partir de los recursos y condiciones en que se otorga la atención de los servicios médicos para embarazo de alto riesgo y emergencia obstétrica, a población indígena del sur de México, desde la opinión de los prestadores de atención. Métodos. Estudio observacional de tipo transversal, llevado a cabo en unidades médicas adscritas a las Redes Integradas de Salud Subvencionadas por el estado para atender poblaciones vulnerables en dos lugares de México: Oaxaca y Chiapas, durante 2017-2018. Se aplicó un cuestionario a prestadores de atención que laboraban en las unidades médicas. La muestra fue intencionada no probabilista (n=30 Chiapas, n=31 Oaxaca). Se contrastó los aspectos en que se otorga la calidad de la atención obstétrica por Estado (prueba de Fisher exact) y se describió la satisfacción de los prestadores con la organización y recursos disponibles para ello, en las unidades médicas. Resultados. A partir de la infraestructura y recursos existentes para la atención del embarazo de alto riesgo y emergencia obstétrica, Abstract Introduction. To achieve the highest / the desired levels of quality in health services provided, all departments, whether they perform clinical or non-clinical roles, must work together. The following study will explore both the performance and employee satisfaction regarding resources and working conditions of health workers specifically providing services for patients experiencing high-risk pregnancies or obstetric emergencies. The study was conducted with healthcare providers in southern Mexico who are primarily serving patients of indigenous backgrounds. Methods.This is an observational, cross-sectional study, conducted during 2017-2018 in medical units affiliated with the Integrated Health Services Networks (IHSN) subsidized by the federal government to serve vulnerable populations in the southern Mexican states of Oaxaca and Chiapas.A multiple choice questionnaire was administered to health personnel working in medical units. The sample of healthcare workers was intentionally non-probabilistic (n=30 Chiapas, n=31 Oaxaca). The conditions of obstetric healthcare provision were contrasted by assessing differences by state (Fisher's exact test). Healthcare workers' satisfaction with the medical organization and resources available for each medical units was also described. Results. The 62.1% of healthcare workers in Chiapas and 58.3% in Oaxaca},
   author = {Gustavo Nigenda and Clara Juárez-Ramírez and Aremis Villalobos and Alma Lucila Sauceda-Valenzuela},
   issue = {28},
   journal = {Salud y Administración},
   month = {4},
   pages = {15-26},
   title = {Quality of Care in Risk Pregnancy and Obstetric Emergency: in an Indigenous Population},
   volume = {10},
   url = {https://revista.unsis.edu.mx/index.php/saludyadmon/article/view/262/213},
   year = {2023}
}
@article{Muzingili2024,
   author = {Taruvinga Muzingili and Willard Muntanga and Vongai E. Zvada},
   doi = {10.1080/23311886.2024.2367730},
   issn = {2331-1886},
   issue = {1},
   journal = {Cogent Social Sciences},
   month = {12},
   title = {A phenomenological study on pregnant and young mothers’ experiences on second-chance education in Zimbabwe},
   volume = {10},
   year = {2024}
}
@book{MinistryofHealth-Peru2019,
   author = {Ministry of Health - Peru},
   city = {Lima},
   edition = {Cuarta edición},
   month = {11},
   pages = {1-74},
   title = {Norma técnica de salud para la atención integral de salud de adolescentes},
   url = {https://bvs.minsa.gob.pe/local/MINSA/4942.pdf},
   year = {2019}
}
@book{MinistryofHealth-Peru2017,
   author = {Ministry of Health - Peru},
   city = {Lima},
   month = {10},
   pages = {1-131},
   title = {Norma técnica de salud de planificación familiar},
   url = {https://bvs.minsa.gob.pe/local/MINSA/4191.pdf},
   year = {2017}
}
@techReport{InstitutoNacionaldeEstadsticaeInformtica2023,
   author = {Instituto Nacional de Estadística e Informática},
   city = {Lima},
   institution = {Instituto Nacional de Estadística e Informática},
   pages = {1-380},
   title = {Encuesta Demográfica y de Salud Familiar - ENDES},
   url = {https://proyectos.inei.gob.pe/files/WEB_ENDES/INFORME_PRINCIPAL/2023/INFORME_PRINCIPALINFORME_PRINCIPAL_ENDES_2023.pdf},
   year = {2023}
}
@book{Hernandez-Sampieri2018,
   abstract = {First edition. "Metodología de la investigación: Las rutas cuantitativa, cualitativa y mixta es una obra nueva (primera edición) que ha venido a susttiuir al texto Metodología de la investigación que durante casi 28 años fue publicado en seis ediciones ..."--Prólogo. },
   author = {Roberto. Hernández-Sampieri and Christian Mendoza},
   city = {Ciudad de México. México},
   doi = {doi.org/10.22201/fesc.20072236e.2019.10.18.6},
   isbn = {9781456260965},
   pages = {1-714},
   publisher = {Mc Graw-Hill Education},
   title = {Metodología de la investigación. Las rutas cuantitativa, cualitativa y mixta},
   year = {2018}
}
@book{Fras-Navarro2020,
   author = {D Frías-Navarro and M Pascual-Soler},
   city = {Valencia},
   doi = {doi.org/10.17605/OSF.IO/KNGTP},
   isbn = {978-84-123333-6-7},
   journal = {Universidad de Valencia},
   month = {9},
   pages = {1-32},
   title = {Research design, analysis and writing of results},
   year = {2020}
}
@techReport{UnitedNationsPopulationFund-UNFPA2022,
   author = {United Nations Population Fund - UNFPA},
   month = {11},
   title = {Mapa del embarazo y la maternidad de niñas y adolescentes en el Perú},
   url = {https://peru.unfpa.org/sites/default/files/pub-pdf/mapa_del_embarazo_y_la_maternidad_de_ninas_y_adolescentes_en_el_peru_v10.pdf},
   year = {2022}
}
@techReport{UNFPAinPer2024,
   author = {UNFPA in Perú},
   city = {Lima},
   institution = {UNFPA in Peru},
   journal = {UNFPA},
   month = {6},
   title = {Mapa del embarazo y la maternidad adolescentes en el Perú},
   url = {https://peru.unfpa.org/es/mapa-embarazo-y-maternidad-adolescentes-peru},
   year = {2024}
}
@techReport{Ibarluca2017,
   author = {Inés Ibarlucía and Ana Kukurutz},
   institution = {UNICEF},
   month = {6},
   pages = {2-35},
   title = {Embarazo y maternidad en adolescentes menores de 15 años.
Hallazgos y desafíos para las políticas públicas. Argentina. 2017},
   url = {http://clacaidigital.info/handle/123456789/1227},
   year = {2017}
}
@article{Figueroa2021,
   abstract = {RESUMEN Introducción: el embarazo en la adolescencia constituye un problema de salud en el mundo, repercute en la sociedad y compromete la salud de la madre y del feto. Objetivo: describir los factores de riesgos y complicaciones asociados al embarazo en la adolescencia. Métodos: se realizó una revisión bibliográfica sobre el embarazo en la adolescencia. Se expresó criterios de autores y resultados de investigaciones disponibles en las bases de datos SciELO, Medline, PubMED. Se empleó un total de 30 referencias bibliográficas, más del 75 % de la literatura consultada corresponde a los últimos cinco años. Desarrollo: el embarazo en la adolescencia no tiene causa específica. En su desarrollo inciden factores de riesgos individuales, familiares y socioeconómicos. Las complicaciones del embarazo en edades tempranas son frecuentes, constituyen un alto riesgo obstétrico pues compromete la vida de la madre y el feto. Las complicaciones se asocian fundamentalmente a las características biológicas de la madre y a la edad gestacional que presenta. Conclusiones: los principales factores de riesgos asociados con el embarazo adolescente están relacionados con el inicio precoz de las relaciones sexuales, la deficiente educación sexual y los conflictos con la familia. Las complicaciones más significativas asociadas a gestantes adolescentes son la enfermedad hipertensiva gestacional, los traumas obstétricos del parto, el recién nacido pretérmino y el bajo peso. La prevención de los factores de riesgos, desarrollar una correcta educación sexual por la familia, la sociedad y los profesionales de la salud, favorecerá a la disminución de los embarazos en edades tempranas. ABSTRACT Introduction: pregnancy in adolescent age constitutes a health problem all over the world, having repercussion throughout the society and affecting the health of the mother and the fetus. Objective: to describe the risk factors and complications associated with pregnancy in adolescent age. Methods: a bibliographic review with reference to pregnancy in adolescent age was carried out. The criteria of the authors and the results of the available researches in SciELO, Medline, PubMED databases were expressed; using a total of 30 bibliographic references, more than 75 % of the consulted literature corresponded to the last 5 years. Development: pregnancy in adolescent ages has not a specific cause. In its increase individual, familial and socioeconomic risk factors influence. Complications in pregnancy at early ages are frequent, and constitute a high obstetric risk affecting the life of the mother and the fetus. Complications are mainly associated with the biological characteristics of the mother and her gestational age. Conclusions: the main risk factors associated with pregnancy in adolescent ages are related to early initiation of sexual relations, poor sexual education and conflicts with the family. The most significant complications associated with pregnancy in adolescent ages are gestational hypertensive disease, obstetric trauma of delivery, preterm newborn and low birth weight (LBW). The prevention of risk factors, to develop a correct sexual education by the family, the society and the healthcare professionals will favor to decrease the rates of pregnancy in early ages.},
   author = {Dariel Figueroa and Vivian Negrin and Erika Garcell},
   issn = {1561-3194},
   issue = {5},
   journal = {Revista de Ciencias Médicas de Pinar del Río},
   keywords = {Adolescencia,Educación Sexual,Factores de Riesgo,Palabras clave: Embarazo,Sexualidad},
   pages = {1-14},
   title = {Riesgos y complicaciones asociados al embarazo en la adolescencia},
   volume = {25},
   url = {http://www.revcmpinar.sld.cu/index.php/publicaciones/article/view/5051},
   year = {2021}
}
@article{EconomicCommissionforLatinAmericaandtheCaribbeanECLAC2020,
   author = {Economic Commission for Latin America and the Caribbean (ECLAC)},
   journal = {Maternidad en adolescentes},
   title = {Porcentaje de mujeres de 15 a 19 años que son madres},
   url = {https://statistics.cepal.org/portal/cepalstat/technical-sheet.html?lang=es&indicator_id=4163},
   year = {2020}
}
@phdthesis{Chvez2019,
   author = {Laura Chávez},
   city = {Lima},
   issn = {2017-2018},
   school = {Universidad Ricardo Palma},
   pages = {1-68},
   title = {Factores asociados a complicaciones obstétricas del embarazo de adolescentes atendidas en el
Hospital Nacional Sergio Bernales,
durante el periodo 2017-2018},
   url = {https://repositorio.urp.edu.pe/handle/20.500.14138/2262},
   year = {2019}
}
@article{BetelhemAbraham2024,
   author = {Betelhem. Abraham and Wei Wang and A.C. Meseret and K. A. Amsalu and B. Cai and Shi Fang},
   doi = {10.19080/ACJPP.2024.01.555575},
   issue = {5},
   journal = {Academic Journal of Politics and Public Administration},
   pages = {1-4},
   title = {Applying Kingdon’s Multiple Streams
Framework to Understand Health Policy Processes: A Systematic Review},
   volume = {1},
   url = {https://juniperpublishers.com/acjpp/pdf/ACJPP.MS.ID.555575.pdf},
   year = {2024}
}
@article{Zori2023,
   author = {Gaia Zori and Ashby F. Walker and Lindsey King and R. Paul Duncan and Kristin Dayton and Steven Foti},
   doi = {10.1007/s13178-022-00770-3},
   issn = {1868-9884},
   issue = {1},
   journal = {Sexuality Research and Social Policy},
   month = {3},
   pages = {160-176},
   title = {The Impact of State Policy on Adverse Teen Sexual Health Outcomes in the United States: A Scoping Review},
   volume = {20},
   year = {2023}
}
@article{Wells2022,
   author = {Jordee M. Wells and Junxin Shi and Andrea E. Bonny and Julie C. Leonard},
   doi = {10.1016/j.jpag.2022.01.013},
   issn = {10833188},
   issue = {4},
   journal = {Journal of Pediatric and Adolescent Gynecology},
   month = {8},
   pages = {462-466},
   title = {The Association of Emergency Contraception Legislation with Adolescent Births from 2000 to 2014},
   volume = {35},
   year = {2022}
}
@article{Vizcano2023,
   abstract = {<p>El ensayo "Metodología de la Investigación Científica: Guía Práctica" se centra en proporcionar una orientación valiosa para investigadores de todos los niveles de experiencia en la planificación y ejecución de proyectos de investigación de alta calidad. Aunque existe una abundante literatura sobre metodología de investigación, los autores señalan la omisión de factores cruciales en muchos casos, lo que puede limitar la efectividad de las investigaciones y la calidad de los resultados. Esta carencia persistente ha motivado a los autores a abordar de manera concisa y efectiva estos aspectos menos considerados. Lo que distingue a esta guía es su enfoque en los factores subestimados en la investigación científica. Los autores han identificado áreas de mejora y ofrecen soluciones claras y aplicables. La obra se enfoca en un aspecto crucial del proceso investigativo, proporcionando herramientas concretas y consejos respaldados por la experiencia de los autores. Esta guía práctica se posiciona como un valioso instrumento para investigadores en busca de mayor eficacia y relevancia en sus estudios. Al abordar los factores menos considerados en la investigación, se espera contribuir al avance del conocimiento en diversas disciplinas.</p>},
   author = {Paulina Iveth Vizcaíno and Ricardo Javier Cedeño and Israel Alejandro Maldonado},
   doi = {10.37811/cl_rcm.v7i4.7658},
   issn = {2707-2215},
   issue = {4},
   journal = {Ciencia Latina Revista Científica Multidisciplinar},
   month = {9},
   pages = {9723-9762},
   title = {Metodología de la investigación científica: guía práctica},
   volume = {7},
   year = {2023}
}
@article{Varmaghani2024,
   author = {Mehdi Varmaghani and Asma Pourtaheri and Hamideh Ahangari and Hadi Tehrani},
   doi = {10.1186/s12978-024-01856-4},
   issn = {1742-4755},
   issue = {1},
   journal = {Reproductive Health},
   month = {7},
   pages = {113},
   title = {The prevalence of adolescent pregnancy and its associated consequences in the Eastern Mediterranean region: a systematic review and meta-analysis},
   volume = {21},
   year = {2024}
}
@article{Tolla2024,
   author = {Tsidiso Tolla and Kate Bergh and Zoe Duby and Nandipha Gana and Catherine Mathews and Kim Jonas},
   doi = {10.1186/s12913-024-11236-0},
   issn = {1472-6963},
   issue = {1},
   journal = {BMC Health Services Research},
   month = {7},
   pages = {787},
   title = {Adolescent girls and young women’s (AGYW) access to and use of contraception services in Cape Town: perspectives from AGYW and health care providers},
   volume = {24},
   year = {2024}
}
@article{Todhunter2022,
   abstract = {<p>Teenage pregnancy is a complex issue that can have negative socioeconomic and health outcomes. About 11% of births worldwide are by adolescents aged between 15 and 19 years and middle- and low-income countries account for more than 90% of these births. Despite the downward trend in international adolescent pregnancy rates, 10 million unplanned adolescent pregnancies occur annually. Adolescents are also at increase risks of poor obstetric outcomes including preterm delivery, low birth weight, eclampsia, postpartum hemorrhage, anemia, and infant, as well as maternal morbidity. Important additional considerations include increased risk of depression, poor social support, and the need for a multidisciplinary approach to their obstetric care. We look to highlight both the unique socioeconomic and medical factors to consider when caring for these patients and demonstrate that these factors are intertwined.</p>},
   author = {Logan Todhunter and Megan Hogan-Roy and Eva K. Pressman},
   doi = {10.1055/s-0041-1734020},
   issn = {1526-8004},
   issue = {01/02},
   journal = {Seminars in Reproductive Medicine},
   month = {3},
   pages = {098-106},
   title = {Complications of Pregnancy in Adolescents},
   volume = {40},
   year = {2022}
}
@article{Sanca-Valeriano2022,
   author = {Silvia Sanca-Valeriano and Marcos Espinola-Sánchez and Augusto Racchumí-Vela},
   doi = {10.24875/RECHOG.21000010},
   issn = {0717-7526},
   issue = {1},
   journal = {Revista Chilena de Obstetricia y Ginecología},
   month = {2},
   title = {Factores sociales y demográficos asociados al embarazo y al embarazo repetido en mujeres adolescentes de Perú},
   volume = {87},
   year = {2022}
}
@article{Rodrguez2021,
   author = {Clara Rodríguez},
   doi = {10.26633/RPSP.2021.144},
   issn = {1020-4989},
   journal = {Revista Panamericana de Salud Pública},
   month = {12},
   pages = {1},
   title = {Adolescent pregnancy, public policies, and targeted programs in Latin America and the Caribbean: a systematic review},
   volume = {45},
   year = {2021}
}
@article{RamrezRojas2020,
   abstract = {<p>Como respuesta a las limitaciones del Sistema de Salud en México por su fragmentación y segmentación, se han puesto en marcha políticas públicas de acceso universal que operan a través de convenios y acuerdos interinstitucionales, como las dirigidas a la atención de emergencias obstétricas. A través de un estudio de caso, se ofrece un panorama de las redes de servicios de salud en Chiapas dando cuenta de su infraestructura para determinar la resolutividad real de los establecimientos ante emergencias obstétricas y su condición para operar como red colaborativa. Se muestra que las instituciones públicas del sector salud dan un uso limitado o nulo a los acuerdos y convenios interinstitucionales. Se identifican las fortalezas y obstáculos en su utilización y se efectúan recomendaciones para optimizar los mecanismos de la atención obstétrica para las mujeres en Chiapas.</p>},
   author = {María Guadalupe Ramírez Rojas and María Graciela Freyermuth Enciso and María Beatriz Duarte Gómez},
   doi = {10.29043/liminar.v19i1.793},
   issn = {2007-8900},
   issue = {1},
   journal = {LiminaR Estudios Sociales y Humanísticos},
   month = {12},
   pages = {161-182},
   title = {Atención de emergencias obstétricas en Chiapas, México. Caminando hacia la conformación de redes},
   volume = {19},
   year = {2020}
}
@article{Plesons2019,
   author = {Marina Plesons and Claire B. Cole and Gwyn Hainsworth and Ruben Avila and Kalisito Va Eceéce Biaukula and Scheherazade Husain and Eglė Janušonytė and Aditi Mukherji and Ali Ihsan Nergiz and Gogontlejang Phaladi and B. Jane Ferguson and Anandita Philipose and Bruce Dick and Cate Lane and Joanna Herat and Danielle Marie Claire Engel and Sally Beadle and Brendan Hayes and Venkatraman Chandra-Mouli},
   doi = {10.1016/j.jadohealth.2019.09.009},
   issn = {1054139X},
   issue = {6},
   journal = {Journal of Adolescent Health},
   month = {12},
   pages = {S51-S62},
   title = {Forward, Together: A Collaborative Path to Comprehensive Adolescent Sexual and Reproductive Health and Rights in Our Time},
   volume = {65},
   year = {2019}
}
@book{,
   doi = {10.1787/9789264304604-en},
   isbn = {9789264304550},
   month = {10},
   publisher = {OECD},
   title = {Oslo Manual 2018},
   year = {2018}
}
@article{Muzingili2024,
   author = {Taruvinga Muzingili and Willard Muntanga and Vongai E. Zvada},
   doi = {10.1080/23311886.2024.2367730},
   issn = {2331-1886},
   issue = {1},
   journal = {Cogent Social Sciences},
   month = {12},
   title = {A phenomenological study on pregnant and young mothers’ experiences on second-chance education in Zimbabwe},
   volume = {10},
   year = {2024}
}
@article{Montenegro2021,
   author = {Gino Montenegro and Adiley Carmona and Álvaro Franco-Giraldo},
   doi = {10.1016/j.gaceta.2019.11.007},
   issn = {02139111},
   issue = {3},
   journal = {Gaceta Sanitaria},
   month = {5},
   pages = {270-281},
   title = {Modelos para el análisis de políticas públicas en salud reportados en publicaciones científicas},
   volume = {35},
   year = {2021}
}
@article{Metwally2020,
   author = {Ammal M. Metwally and Ghada A. Abdel-Latif and Amira Mohsen and Lobna El Etreby and Dalia M. Elmosalami and Rehan M. Saleh and Marwa M. El-Sonbaty and Hala A. Amer and Sherif E. El Deeb and Asmaa M. Fathy and Carine Hanna and Osama Azmy and Tamer F. Taha and Amr Abbassy and Mahmoud Alalfy and Hatem Mohamed Hasan and Mohamed Abdelrahman},
   doi = {10.1186/s12913-020-05412-1},
   issn = {1472-6963},
   issue = {1},
   journal = {BMC Health Services Research},
   month = {12},
   pages = {592},
   title = {Strengths of community and health facilities based interventions in improving women and adolescents’ care seeking behaviors as approaches for reducing maternal mortality and improving birth outcome among low income communities of Egypt},
   volume = {20},
   year = {2020}
}
@article{MelndezChvez2020,
   abstract = {<p>El presente trabajo se realizó ante la situación vivenciada por los estudiantes de enfermería ante la pandemia por Covid-19, cuyo objetivo es: conocer la percepción sobre la importancia de la práctica en campos clínicos en su formación. Para este fin, se trabajó un enfoque cualitativo, mediante entrevistas. Se encontró como los estudiantes sienten temor cuando salen a la calle, piensan que dejar el campo clínico fue lo mejor; sin embargo, les preocupa un periodo prolongado, la ausencia de prácticas en los diferentes niveles de atención e iniciar el servicio social sintiéndose en desventaja, ante un sistema con una nueva enfermedad, una realidad a la cual se estarán adaptando con habilidades y destrezas limitadas para desempeñar su trabajo.</p>},
   author = {Sendy Meléndez Chávez},
   doi = {10.46377/dilemas.v8i.2479},
   issn = {2007-7890},
   journal = {Dilemas contemporáneos: Educación, Política y Valores},
   month = {12},
   title = {La importancia de la práctica en la formación de enfermería en tiempos de Covid-19: experiencias de alumnos.},
   year = {2020}
}
@article{Mejia2021,
   author = {Jhonatan R. Mejia and Ángel J. Quincho-Estares and Asstrid J. Flores-Rondon and Giancarlo Reyes-Beltran and Irene L. Arias-Sulca and Estephanie Palomino-Hilario and Jessica E. Barrientos-Cochachi and Carlos J. Toro-Huamanchumo},
   doi = {10.1186/s12978-021-01247-z},
   issn = {1742-4755},
   issue = {1},
   journal = {Reproductive Health},
   month = {12},
   pages = {203},
   title = {Determinants of adolescent pregnancy in indigenous communities from the Peruvian central jungle: a case–control study},
   volume = {18},
   year = {2021}
}
@article{Mattsson2024,
   author = {Hedda Mattsson and Johanna Gustafsson and Sergio Prada and Laura Jaramillo-Otoya and George Leckie and Juan Merlo and Merida Rodriguez-Lopez},
   doi = {10.1186/s12939-024-02123-5},
   issn = {1475-9276},
   issue = {1},
   journal = {International Journal for Equity in Health},
   month = {2},
   pages = {36},
   title = {Mapping socio-geographical disparities in the occurrence of teenage maternity in Colombia using multilevel analysis of individual heterogeneity and discriminatory accuracy (MAIHDA)},
   volume = {23},
   year = {2024}
}
@article{Maheshwari2022,
   author = {Marvi V Maheshwari and Nabeeha Khalid and Pragnesh D Patel and Rahmah Alghareeb and Afshan Hussain},
   doi = {10.7759/cureus.25921},
   issn = {2168-8184},
   journal = {Cureus},
   month = {6},
   title = {Maternal and Neonatal Outcomes of Adolescent Pregnancy: A Narrative Review},
   year = {2022}
}
@article{Macedo2020,
   author = {Tereza C.C. Macedo and Erik Montagna and Camila M. Trevisan and Victor Zaia and Renato de Oliveira and Caio P. Barbosa and Antonio Simone Laganà and Bianca Bianco},
   doi = {10.1016/j.ejogrb.2020.03.043},
   issn = {03012115},
   journal = {European Journal of Obstetrics \& Gynecology and Reproductive Biology},
   month = {5},
   pages = {177-186},
   title = {Prevalence of preeclampsia and eclampsia in adolescent pregnancy: A systematic review and meta-analysis of 291,247 adolescents worldwide since 1969},
   volume = {248},
   year = {2020}
}
@article{Lpez-Gmez2021,
   abstract = {<p>Se presentan las principales características y logros de la Estrategia Nacional e Intersectorial para la Prevención del Embarazo en Adolescentes, implementada en Uruguay entre 2016 y 2020. Este proceso se desarrolló en un contexto en el que el embarazo no intencional en adolescentes continúa siendo un problema social relevante para Uruguay y la Región, por lo que se requieren políticas públicas integrales, sostenidas y basadas en evidencias científicas. En Uruguay, la fecundidad adolescente se ha mantenido en niveles elevados por más de una década. Además de la acción intersectorial del Gobierno y la sociedad civil, la estrategia aprobada contó con asesoramiento científico desde el ámbito académico y la cooperación técnica y financiera de organismos regionales e internacionales. Las acciones y medidas adoptadas se basan en una visión socio-ecológica, con sensibilidad cultural, enfoque transformador de género y perspectiva de derechos humanos. Entre las barreras más importantes están las normas sociales que valoran la maternidad como el principal proyecto de vida para las mujeres que viven en contextos de pobreza, los estereotipos de género —el embarazo como una responsabilidad exclusiva de las adolescentes, sin involucrar a los adolescentes varones—, el estigma del aborto, la insuficiente oferta de servicios de salud sexual y reproductiva, y la resistencia a visibilizar el embarazo en niñas menores de 15 años víctimas de la violencia estructural e intrafamiliar. Es necesario asegurar la continuidad de las políticas públicas, ajustadas a un enfoque de género y de derechos humanos, y que se tomen en cuenta los nuevos escenarios, como el que impone la pandemia por COVID-19.</p>},
   author = {Alejandra López-Gómez and Silvia Graña and Valeria Ramos and Leticia Benedet},
   doi = {10.26633/RPSP.2021.93},
   issn = {1020-4989},
   journal = {Revista Panamericana de Salud Pública},
   month = {8},
   pages = {1},
   title = {Desarrollo de una política pública integral de prevención del embarazo en adolescentes en Uruguay},
   volume = {45},
   year = {2021}
}
@article{Klu2023,
   author = {Desmond Klu and Margaret Gyapong and Percival Delali Agordoh and Charles Azagba and Evelyn Acquah and Phidelia Doegah and Anthony Ofosu and Evelyn Korkor Ansah},
   doi = {10.1186/s12913-023-10447-1},
   issn = {1472-6963},
   issue = {1},
   journal = {BMC Health Services Research},
   month = {12},
   pages = {1456},
   title = {Adolescent perception of sexual and reproductive health rights and access to reproductive health information and services in Adaklu district of the Volta Region, Ghana},
   volume = {23},
   year = {2023}
}
@article{Kassa2018,
   author = {Getachew Mullu Kassa and A. O. Arowojolu and A. A. Odukogbe and Alemayehu Worku Yalew},
   doi = {10.1186/s12978-018-0640-2},
   issn = {1742-4755},
   issue = {1},
   journal = {Reproductive Health},
   month = {12},
   pages = {195},
   title = {Prevalence and determinants of adolescent pregnancy in Africa: a systematic review and Meta-analysis},
   volume = {15},
   year = {2018}
}
@article{Jakubowski2023,
   author = {Aleksandra Jakubowski and Leslie L. Roos and Elizabeth Wall-Wieler},
   doi = {10.1186/s12884-023-05443-6},
   issn = {1471-2393},
   issue = {1},
   journal = {BMC Pregnancy and Childbirth},
   month = {3},
   pages = {140},
   title = {Unwinding the tangle of adolescent pregnancy and socio-economic functioning: leveraging administrative data from Manitoba, Canada},
   volume = {23},
   year = {2023}
}
@article{Hoefer2022,
   author = {Richard Hoefer},
   doi = {10.1007/s42972-022-00049-2},
   issn = {2662-1517},
   issue = {1},
   journal = {Journal of Policy Practice and Research},
   month = {3},
   pages = {1-5},
   title = {The Multiple Streams Framework: Understanding and Applying the Problems, Policies, and Politics Approach},
   volume = {3},
   year = {2022}
}
@article{Hernndez-Vsquez2021,
   author = {Akram Hernández-Vásquez and Andrea Bohorquez-Cobos and Leslie Ynocente-Canchari and Rodrigo Vargas-Fernández and Guido Bendezú-Quispe},
   doi = {10.29393/CE27-31MAAG50031},
   issn = {0717-9553},
   journal = {Ciencia y Enfermería},
   month = {12},
   title = {MATERNIDAD ADOLESCENTE EN DISTRITOS PERUANOS: UN ANÁLISIS ESPACIAL DE DATOS CENSALES},
   volume = {27},
   year = {2021}
}
@book{Hadi2023,
   author = {Mohamed Hadi and Christian Martel and Freddy Huayta and Rómulo Rojas and José Arias},
   doi = {10.35622/inudi.b.073},
   isbn = {9786125069634},
   month = {1},
   publisher = {Instituto Universitario de Innovación Ciencia y Tecnología Inudi Perú},
   title = {Metodología de la investigación: Guía para el proyecto de tesis},
   year = {2023}
}
@article{Walt1994,
   author = {Gill Walt and Lucy Gilson},
   doi = {10.1093/heapol/9.4.353},
   issn = {0268-1080},
   issue = {4},
   journal = {Health Policy and Planning},
   pages = {353-370},
   title = {Reforming the health sector in developing countries: the central role of policy analysis},
   volume = {9},
   year = {1994}
}
@article{Estrada2022,
   abstract = {<p>This study aims to conduct a search of public-policy instruments seeking explicit references to subsequent adolescent pregnancy, as well as to discern what kinds of actions have been proposed as part of the international and national agendas to facilitate subsequent adolescent pregnancy prevention and care. During June 2021, we used an integrative review to search and to analyze national and international public policy instruments along with other documents related to subsequent adolescent pregnancy. We observed, for each, the presence of statements on subsequent adolescent pregnancy. The research team was then divided into triads to discuss and to classify each reference under one of the following categories: (a) a symbolic statement, that is, an intention not implying a specific action but rather presenting a vision for the future; (b) a substantive-material statement concerning an action intended to solve a problem; and (c) a procedural-material statement indicating specific actions, processes, budgets, and actors. We analyzed a total of 135 public-policy documents: 102 in Mexico and 33 internationally. Only four national and six international documents contained either symbolic or substantive-material references to the subject of interest and only one specified a procedural-material statement. The prevention and care of subsequent adolescent pregnancy are addressed only secondarily on the public agendas. Only a minimal number of actions comprise specific and standardized measures to prevent subsequent adolescent pregnancy according to the different actors involved. Designing a greater number of procedural-material policies will help to reduce morbidity and mortality in the mother-child binomial and promote a comprehensive development of this population.</p>},
   author = {Fátima Estrada and Irma Romero-Pérez and Lourdes Campero and Celia Hubert and Aremis Villalobos},
   doi = {10.1590/0102-311xen025922},
   issn = {1678-4464},
   issue = {9},
   journal = {Cadernos de Saúde Pública},
   title = {Public policy on the prevention of subsequent adolescent pregnancy: what type of policy prevails?},
   volume = {38},
   year = {2022}
}
@article{Espinola-Snchez2022,
   abstract = {<p>Carta al editor (sin resumen)</p>},
   author = {Marcos Espinola-Sánchez and Silvia Sanca-Valeriano},
   doi = {10.35434/rcmhnaaa.2022.151.1299},
   issn = {2227-4731},
   issue = {1},
   journal = {Revista del Cuerpo Médico Hospital Nacional Almanzor Aguinaga Asenjo},
   month = {3},
   pages = {160-161},
   title = {Embarazo adolescente en Perú: 10 años de evolución y análisis espacial},
   volume = {15},
   year = {2022}
}
@article{Eriksson2020,
   author = {Erik Eriksson and Thomas Andersson and Andreas Hellström and Christian Gadolin and Svante Lifvergren},
   doi = {10.1080/14719037.2019.1604793},
   issn = {1471-9037},
   issue = {6},
   journal = {Public Management Review},
   month = {6},
   pages = {791-812},
   title = {Collaborative public management: coordinated value propositions among public service organizations},
   volume = {22},
   year = {2020}
}
@article{DelMastro2023,
   author = {Irene Del Mastro},
   doi = {10.1080/13691058.2021.2018499},
   issn = {1369-1058},
   issue = {1},
   journal = {Culture, Health \& Sexuality},
   month = {1},
   pages = {33-47},
   title = {Adapting to poverty and dealing with gender: a comparative perspective on teenage pregnancy in the Peruvian Amazon},
   volume = {25},
   year = {2023}
}
@article{deArajo2024,
   abstract = {<p>Abstract The present study aimed to investigate the socioeconomic and obstetric characteristics of adolescent mothers and the complications they cause to maternal and neonatal health. This baseline data analysis of the MINA-Brazil birth cohort was conducted in the municipality of Cruzeiro do Sul, state of Acre, Brazil. The chi-square test was used to compare characteristics of adolescent and adult postpartum women, and multiple Poisson regression models with robust variance were used to assess associated factors. Among the postpartum women, 26.2% (95%CI: 24.0-28.4) were adolescents. Factors associated with childbirth in adolescence included: nine years or less of schooling (adjPR:1.36; 95%CI: 1.14-1.61), belongs to the lowest quartiles of the wealth index (1st quartile: adjPR:1.40; 95%CI: 1.08-1.80) (2nd quartile: adjPR:1.37; 95%CI: 1.08-1.74), primigravidae (adjPR:3.69; 95%CI: 2.98-4.57), low pre-pregnancy BMI (adjPR:1.28; CI95%: 1.04-1.57), urinary tract infection during pregnancy (adjPR:1.25; CI95%: 1.07-1.46) and less than six prenatal consultations (adjPR:1.42; 95%CI: 1.21-1.66). Poverty, little schooling, primigravidae, low pre-pregnancy BMI, urinary tract infection during pregnancy and few prenatal consultations were associated with childbirth during adolescence in a municipality in the Northern region of Brazil.</p>},
   author = {Ana Alice de Araújo and Marly Augusto Cardoso},
   doi = {10.1590/1413-81232024291.02812023en},
   issn = {1678-4561},
   issue = {1},
   journal = {Ciência \& Saúde Coletiva},
   title = {Adolescent pregnancy in Cruzeiro do Sul, Acre, Brazil: socioeconomic characteristics, prenatal and obstetric care},
   volume = {29},
   year = {2024}
}
@article{Cvetkovi-Vega2021,
   author = {Aleksandar Cvetković-Vega and Jorge L. Maguiña and Alonso Soto and Jaime Lama-Valdivia and Lucy E. Correa},
   doi = {10.25176/RFMH.v21i1.3069},
   issn = {18145469},
   issue = {1},
   journal = {Revista de la Facultad de Medicina Humana},
   month = {1},
   pages = {164-170},
   title = {Cross-sectional studies},
   volume = {21},
   year = {2021}
}
@article{Cisneros2022,
   abstract = {<p>Introduction: Pregnancy is a time of physiological, psychological, personal and social changes for women. The role of the emotional and psychological aspect encompasses the entire period because as fetal development advances, the mother-baby relationship strengthens, making the mother vulnerable. Objectives: To collect, describe and analyze relevant information on mental health in pregnant women, both at different stages of gestation and before and during the COVID-19 pandemic. Methods: A literature search was conducted through PubMed, Google Scholar and Scielo using terminology compiled from MeSH and DeCs. Results: Pregnancy due to hormonal changes causes the presence of anxiety and depression that worsen as the stages of fetal development progress. These psychological disorders have greatly increased during the COVID-19 pandemic due to several reasons such as the relationship with the couple, uncertainty, fear, anguish and increasing phobia about contagion. Final considerations: Pregnant women are a vulnerable population, whose mental health has always been affected and nowadays it has been much more affected due to the pandemic, therefore they need better attention in the health sector such as providing them with reliable information on measures to alleviate the burden of stressors, since they not only carry the anguish of their health but also that of the fetus.</p>},
   author = {César B. Cisneros and María P. Bedoya and Betsy A. Lázaro and Katia E. Mendoza and Evelin J. Cisneros},
   doi = {10.25176/RFMH.v22i2.4802},
   issn = {18145469},
   issue = {2},
   journal = {Revista de la Facultad de Medicina Humana},
   month = {3},
   pages = {401-407},
   title = {Pregnancy in times of Pandemic: A look at Mental Health before and during the pandemic},
   volume = {22},
   year = {2022}
}
@article{Chandra-Mouli2019,
   author = {Venkatraman Chandra-Mouli and B. Jane Ferguson and Marina Plesons and Mandira Paul and Satvika Chalasani and Avni Amin and Christina Pallitto and Marni Sommers and Ruben Avila and Kalisito Va Eceéce Biaukula and Scheherazade Husain and Eglé Janušonytė and Aditi Mukherji and Ali Ihsan Nergiz and Gogontlejang Phaladi and Chelsey Porter and Josephine Sauvarin and Alma Virginia Camacho-Huber and Sunil Mehra and Sonja Caffe and Kristien Michielsen and David Anthony Ross and Ilya Zhukov and Linda Gail Bekker and Connie L. Celum and Robyn Dayton and Annabel Erulkar and Ellen Travers and Joar Svanemyr and Nankali Maksud and Lina Digolo-Nyagah and Nafissatou J. Diop and Pema Lhaki and Kamal Adhikari and Teresa Mahon and Maja Manzenski Hansen and Meghan Greeley and Joanna Herat and Danielle Marie Claire Engel},
   doi = {10.1016/j.jadohealth.2019.09.011},
   issn = {1054139X},
   issue = {6},
   journal = {Journal of Adolescent Health},
   month = {12},
   pages = {S16-S40},
   title = {The Political, Research, Programmatic, and Social Responses to Adolescent Sexual and Reproductive Health and Rights in the 25 Years Since the International Conference on Population and Development},
   volume = {65},
   year = {2019}
}
@article{Chandra-Mouli2020,
   author = {Venkatraman Chandra-Mouli and Elsie Akwara and Danielle Engel and Marina Plessons and Mengistu Asnake and Sunil Mehra and Bruce Dick and Jane Ferguson},
   doi = {10.1080/26410397.2020.1741495},
   issn = {2641-0397},
   issue = {1},
   journal = {Sexual and Reproductive Health Matters},
   month = {1},
   pages = {1741495},
   title = {Progress in adolescent sexual and reproductive health and rights globally between 1990 and 2016: what progress has been made, what contributed to this, and what are the implications for the future?},
   volume = {28},
   year = {2020}
}
@article{Castaeda2021,
   abstract = {<p lang="es">Objetivo: Evaluar los factores de riesgo para el embarazo en adolescentes.Método: Estudio retrospectivo de casos y controles con una muestra no probabilística por conveniencia de 180 adolescentes: 60 gestantes (casos) y 120 no gestantes (controles). La recolección de datos se realizó entre los meses de setiembre y octubre del 2019 en un centro de salud público de Trujillo, mediante el FACES-III y una ficha de identificación de datos sociodemográficos y familiares. Para el análisis de datos se determinó el Odds ratio, se calcularon los intervalos de confianza (IC) y se procedió a estimar la magnitud de efecto.Resultados: Tanto la exposición a la violencia (OR: 5.82), la funcionalidad familiar (OR: 3.87), la edad del primer embarazo de la madre (OR: 4.07) y la situación sentimental de los padres (OR: 4.24), actuaron como factores de riesgo con una magnitud de efecto moderada; en tanto que el grado de instrucción de la madre (OR: 2.03) se mostró como un factor de riesgo con magnitud de efecto pequeña y el grado de instrucción del padre (OR: 1.37) insignificante. Conclusiones: La exposición a la violencia, la funcionalidad familiar, la edad del primer embarazo de la madre, la situación sentimental y el grado de instrucción de los padres actuaron como factores de riesgo para el embarazo en adolescentes.</p>},
   author = {Jennifer Castañeda and Henry Santa-Cruz-Espinoza},
   doi = {10.6018/eglobal.438711},
   issn = {1695-6141},
   issue = {2},
   journal = {Enfermería Global},
   month = {4},
   pages = {109-128},
   title = {Factores de riesgo asociados al embarazo en adolescentes},
   volume = {20},
   year = {2021}
}
@article{Boucetta2023,
   abstract = {<p>Obstetric emergencies are critical situations that jeopardize the health of both the mother and the baby during pregnancy or childbirth. This study aimed to validate the effectiveness of clinical simulation training in managing these situations. We conducted a narrative review of studies published between 2008 and 2022, collected from databases including Scopus, Sciencedirect, PubMed, Springer, Scielo, and Google Scholar. Data from studies that met our inclusion criteria were meticulously gathered and summarized. Our findings strongly emphasize that clinical simulation emerges as a highly effective tool in the training of healthcare professionals. This training translates into substantial improvements in various aspects, including performance, knowledge, confidence, satisfaction, attitudes, self-efficacy, teamwork abilities, and the skills necessary to confront critical obstetric situations such as postpartum hemorrhage, eclampsia, shoulder dystocia, maternal cardiac arrest, umbilical cord prolapse, and cesarean sections. Importantly, this training reduces the inherent risks associated with learning on real patients and aligns with the highest ethical standards. Additionally, our results underscore that interdisciplinary collaboration in the management of obstetric emergencies proves to be an effective strategy for providing comprehensive patient care. However, it is crucial to highlight that, in order to ensure patient safety and promote a teamwork approach, it is imperative for healthcare professionals to receive adequate training and be duly qualified. Although we acknowledge that implementing clinical simulation training can entail significant costs and require substantial resources, we firmly believe that this strategy continues to hold immeasurable value in the education of professionals in this field. Ultimately, we anticipate that future high-quality research will further fortify the evidence base regarding best practices in clinical simulation training for obstetric emergencies, thus contributing to enhanced patient outcomes and the overall quality of healthcare in this critical domain.</p>},
   author = {Najat Boucetta and Mustafa El Alaoui},
   doi = {10.5867/medwave.2023.10.2712},
   issn = {07176384},
   issue = {10},
   journal = {Medwave},
   month = {11},
   pages = {e2712-e2712},
   title = {Clinical simulation training for the adequate management of obstetrics emergencies: A narrative review},
   volume = {23},
   year = {2023}
}
@article{Archdeacon2024,
   author = {Natalie Archdeacon and Gabriela Salmon-Mulanovich and Lucia Lopez Florez and Aman Kothadia and Karina Castañeda and Binahayati Rusyidi and Stroma Cole and Paula Tallman},
   doi = {10.1080/13691058.2023.2193250},
   issn = {1369-1058},
   issue = {4},
   journal = {Culture, Health \& Sexuality},
   month = {4},
   pages = {563-574},
   title = {Teenage pregnancy in Tambogrande, Peru: causes, consequences and cycles of violence and disadvantage},
   volume = {26},
   year = {2024}
}
@article{Aracena-Genao2022,
   abstract = {<p>El objetivo fue estimar el costo médico directo de la atención a embarazos atribuibles a la falla en la política de prevención de embarazos adolescentes en México. Estudio económico que estimó, desde la perspectiva del proveedor, el costo medio de atención prenatal, parto, puerperio, aborto y complicaciones. Para cuantificar los costos atribuibles a la falla de la política, se construyeron tres escenarios: (a) embarazos totales; (b) embarazos por arriba de la meta; (c) embarazos no deseados. También se estimó el costo de proveer anticonceptivos y se describieron características de las adolescentes embarazadas. De las adolescentes (n = 5.477.027), 30,2% había iniciado vida sexual; 46,8% usaba anticonceptivo; 44,1% se había embarazado y 9,1% abortó. La mayoría de embarazadas (65%) estudió secundaria o menos; 30% abandonó la escuela; 72,5% vivían en pareja; 72,3% presentó complicaciones. El costo medio de atención del embarazo se estimó en USD 2.210,55 y el de proveer anticonceptivos en USD 64,95. El costo total por la falla de la política se estimó para cada escenario (en millones): (a) USD 1.614,39, (b) USD 876,61 y (c) USD 171,50, respectivamente; mientras que el costo anual de proveer anticonceptivos en cada escenario se estimó en: (a) USD 47,43, (b) USD 25,76 y (c) USD 5,04. La falla de la política se expresa en alta frecuencia de embarazo en adolescentes de bajos ingresos y en altos costos para el sistema de salud. La provisión de anticonceptivos es 34 veces más barata que la atención de embarazos y podría, aunado al mejoramiento de las condiciones de vida, contribuir a disminuir la frecuencia de embarazos en adolescentes.</p>},
   author = {Belkis Aracena-Genao and Rene Leyva-Flores and Juan Pablo Gutiérrez-Reyes},
   doi = {10.1590/0102-311xes109721},
   issn = {1678-4464},
   issue = {6},
   journal = {Cadernos de Saúde Pública},
   title = {Costo económico de atención de embarazos atribuibles a la falla de la política de prevención del embarazo adolescente en México},
   volume = {38},
   year = {2022}
}
@article{Amjad2019,
   author = {Sana Amjad and Isaiah MacDonald and Thane Chambers and Alvaro Osornio‐Vargas and Sujata Chandra and Don Voaklander and Maria B. Ospina},
   doi = {10.1111/ppe.12529},
   issn = {0269-5022},
   issue = {1},
   journal = {Paediatric and Perinatal Epidemiology},
   month = {1},
   pages = {88-99},
   title = {Social determinants of health and adverse maternal and birth outcomes in adolescent pregnancies: A systematic review and meta‐analysis},
   volume = {33},
   year = {2019}
}
@article{Agete2024,
   author = {Ashefet Agete and Mesfin M. Ayalew and Sebsebe Admassu and Zelalem G Dessie},
   doi = {10.1186/s12905-024-03190-0},
   issn = {1472-6874},
   issue = {1},
   journal = {BMC Women's Health},
   month = {6},
   pages = {342},
   title = {Prevalence and associated factors of teenage childbearing among Ethiopian women using semi-parametric and parametric proportional hazard and accelerated failure time models},
   volume = {24},
   year = {2024}
}
@techReport{UnitedNations2023,
   author = {United Nations},
   isbn = {978-92-1-002493-8},
   issn = {2521-6902},
   pages = {1-80},
   title = {The Sustainable Development Goals-Report 2023},
   url = {The-Sustainable-Development-Goals-Report-2023_Spanish.pdf},
   year = {2023}
}
@article{OECDEurostat2018,
   author = {OECD/Eurostat},
   doi = {10.1787/9789264304604-en},
   isbn = {9789264304550},
   month = {11},
   pages = {1-258},
   publisher = {OECD},
   title = {Oslo Manual 2018. Guidelines for Collecting, Reporting and Using Data on Innovation},
   year = {2018}
}
@article{Medrano-Snchez2024,
   abstract = {This study explores the relationship between dysfunctional family characteristics and child maltreatment in modern contexts. Its primary goal is to evaluate current methodologies that address family dysfunction and its effects on children and adolescents. By systematically searching the Scopus and Web of Science databases using the keywords "family dysfunction" and "adolescents," we refined our results from 53 articles to 35 relevant ones. Our findings highlight an emotional imbalance caused by risk factors such as addiction, abuse, and violence, emphasizing the need for treatment approaches, prevention strategies, and mental health interventions. However, there is a significant gap in research regarding social and spiritual support, underscoring the need for studies that incorporate national realities and the risk factors impacting child development from early stages.},
   author = {E.J. Medrano-Sánchez and J.M. Gómez Ybañez and G.M. Medrano-Sánchez},
   issn = {22447776},
   issue = {9},
   journal = {Interciencia},
   keywords = {Adolescence,Adverse Childhood Experiences,Child Maltreatment,Family Dysfunction,Health Policies},
   title = {CREATING HARMONY: POSITIVE STRATEGIES FOR ADOLESCENTS IN DYSFUNCTIONAL FAMILIES - LITERATURE REVIEW (2019-2023)},
   volume = {49},
   year = {2024}
}
